# Supplementary material for: Asymptomatic malaria and nurturing factors in lowlands of Ethiopia: A community based cross-sectional study
Source: PLOS Glob Public Health. 2022 Aug 16;2(8):e0000659. doi: 10.1371/journal.pgph.0000659 (PMC10022318; doi:10.1371/journal.pgph.0000659)
Supplement: S1 Data — (ZIP) [file pgph.0000659.s001.ZIP]

Archive with 1 entries (1 files):
- Datasets used for analysis.sav
